# Supplementary material for: Time-synthetic optical neural networks with stable programmable gain
Source: Nat Commun. 2026 May 6;17:6068. doi: 10.1038/s41467-026-72773-2 (PMC13350085; doi:10.1038/s41467-026-72773-2)
Supplement: Supplementary file 3 — Source Data [file 41467_2026_72773_MOESM3_ESM.xlsx]

## Sheet: Sheet1
Fig.2g											Fig.2j											Fig. 4e				Fig. 4f											Supplementary Fig. 1				Supplementary Fig.3c			Supplementary Fig.6b			Supplementary Fig.6c
digit0	digit1	digit2	digit3	digit4	digit5	digit6	digit7	digit8	digit9		digit0	digit1	digit2	digit3	digit4	digit5	digit6	digit7	digit8	digit9		Fidelity (%)	in-situ count	in-silico count		class0	class1	class2	class3	class4	class5	class6	class7	class8	class9		Round trips	Median fidelity	Standard deviation		Modulation voltage	Gain/loss factor		Time steps	Intensity		Time steps	Intensity
0	0	0	0	0	0	0	0	0	0		0	0	0	0	0	0	0	0	0	0		0	0	0		0	0	0	0	0	0	0	0	0	0		0	100	0		-0.79	1.35052		0	0		0	0
1.13125	3.52535	0.0876544	0.664233	1.28884	0.284539	0.0663652	0.181483	1.30202	0.704899		0.234971	0.407405	0.00824676	0.320932	3.3082	0.349596	0.1117	0.0521296	1.08826	1.67451		1	0	0		8.75	1.94175	3.125	0.37037	3.22581	12.2302	2.38095	1.5873	13.1737	2.85714		1	99.9985	0.00287228		-0.77	1.34896		1	0		1	0
0	0	0	0	0	0	0	0	0	0		0	0	0	0	0	0	0	0	0	0		2	0	0		0	0	0	0	0	0	0	0	0	0		2	99.996	0.00173205		-0.75	1.34741		2	0		2	0
0.925335	0.786071	1.28951	0.953263	0.692247	0.0824459	0.295332	3.35095	0.886887	3.15701		0.234485	2.96805	3.43754	0.594256	0.470938	0.0277577	0.0875324	6.06912	0.390413	7.03597		3	0	0		12.5	10.6796	6.25	0.37037	1.29032	16.5468	3.57143	1.5873	16.7665	5		3	99.941	0.0269386		-0.73	1.34586		3	0		3	0
0	0	0	0	0	0	0	0	0	0		0	0	0	0	0	0	0	0	0	0		4	0	0		0	0	0	0	0	0	0	0	0	0		4	99.4635	0.0603842		-0.71	1.34431		4	0		4	0
66.8859	7.04067	1.50598	0.50818	3.3261	1.03765	1.95669	7.40276	0.765484	6.66714		81.8997	8.03932	3.88332	0.308093	10.4191	0.3988	3.35847	3.19437	0.607071	23.4812		5	0	0		23.75	7.76699	6.25	2.59259	10.9677	3.59712	5.95238	3.1746	11.3772	5		5	99.23	0.0743921		-0.7	1.34276		5	1		5	0
0	0	0	0	0	0	0	0	0	0		0	0	0	0	0	0	0	0	0	0		6	0	0		0	0	0	0	0	0	0	0	0	0		6	98.986	0.0741194		-0.68	1.34122		6	0		6	0
2.32226	44.666	11.4668	4.93573	2.89103	7.30899	10.9181	3.21321	4.1164	1.4545		3.18868	11.0746	15.4045	9.44085	8.38116	10.0332	24.594	6.24459	5.71212	1.41151		7	0	0		6.875	22.3301	6.25	11.4815	7.74194	1.43885	9.52381	7.93651	4.19162	11.4286		7	98.3505	0.066149		-0.66	1.33968		7	0		7	0
0	0	0	0	0	0	0	0	0	0		0	0	0	0	0	0	0	0	0	0		8	0	0		0	0	0	0	0	0	0	0	0	0		8	98.912	0.0665432		-0.64	1.33814		8	0		8	0
2.38931	3.27556	49.311	6.77519	0.266568	7.58431	0.794304	5.39233	2.75841	8.06455		0.24395	8.15065	43.6619	8.9239	0.273816	20.6818	0.906201	1.77039	10.1669	13.4621		9	0	0		8.75	7.76699	43.75	17.037	2.58065	1.43885	4.7619	4.7619	0.598802	11.4286		9	99.152	0.0939877		-0.63	1.3366		9	0		9	0
0	0	0	0	0	0	0	0	0	0		0	0	0	0	0	0	0	0	0	0		10	0	0		0	0	0	0	0	0	0	0	0	0		10	98.1495	0.103988		-0.61	1.33506		10	0		10	0
3.84925	0.738405	3.73953	64.5936	5.32637	3.88223	3.34382	7.48304	17.8937	3.44749		1.46121	0.408915	12.2027	41.6078	1.47551	1.6287	10.3293	19.1858	25.3563	0.749896		11	0	0		1.25	13.5922	3.125	40.3704	9.67742	5.7554	7.14286	4.7619	0.598802	2.85714		11	97.689	0.134271		-0.6	1.33352		11	0		11	0
0	0	0	0	0	0	0	0	0	0		0	0	0	0	0	0	0	0	0	0		12	0	0		0	0	0	0	0	0	0	0	0	0		12	97.397	0.13018		-0.58	1.33199		12	0		12	0
1.54416	1.14061	10.679	1.82283	44.1499	17.4672	14.613	2.52991	10.3754	2.86704		2.06811	3.14846	3.10063	2.9256	18.9669	30.6247	9.89993	2.32141	18.1164	1.20015		13	0	0		1.25	1.94175	3.125	10.9259	29.6774	10.0719	4.7619	4.7619	0.598802	2.85714		13	97.606	0.06878		-0.57	1.33045		13	0		13	0
0	0	0	0	0	0	0	0	0	0		0	0	0	0	0	0	0	0	0	0		14	0	0		0	0	0	0	0	0	0	0	0	0		14	96.806	0.0901537		-0.55	1.32892		14	0		14	0
3.55173	18.9253	4.18446	0.0395878	5.18616	46.4364	0.941121	1.8327	9.38329	1.03291		0.0738809	34.812	8.2287	0.0615442	5.61655	13.0455	1.13604	5.11463	11.9849	0.704018		15	0	0		1.25	4.85437	3.125	6.48148	10.9677	29.4964	2.38095	3.1746	0.598802	7.14286		15	96.017	0.214232		-0.54	1.32739		15	0		15	0
0	0	0	0	0	0	0	0	0	0		0	0	0	0	0	0	0	0	0	0		16	0	0		0	0	0	0	0	0	0	0	0	0		16	97.033	0.162636		-0.52	1.32587		16	0		16	0
3.33072	3.26165	8.56108	3.32772	8.05098	1.47796	44.9777	14.3553	3.29628	4.92035		1.84719	2.36666	2.9433	0.83671	6.00332	3.24914	9.24039	14.366	3.76744	11.3034		17	0	0		1.25	4.85437	3.125	4.25926	3.87097	10.0719	30.9524	4.7619	0.598802	5		17	95.9605	0.203706		-0.51	1.32434		17	0		17	0
0	0	0	0	0	0	0	0	0	0		0	0	0	0	0	0	0	0	0	0		18	0	0		0	0	0	0	0	0	0	0	0	0		18	95.192	0.421607		-0.49	1.32282		18	0		18	0
0.395373	8.46237	0.203423	6.4274	5.58567	0.0594439	13.2834	50.3951	0.15266	0.577917		0.242939	10.9416	0.685353	0.857359	6.31902	0.158814	22.7564	37.0054	0.673794	1.73265		19	0	0		6.875	7.76699	3.125	2.03704	0	1.43885	4.7619	47.619	4.19162	5		19	94.7455	0.327203		-0.48	1.3213		19	0		19	0
0	0	0	0	0	0	0	0	0	0		0	0	0	0	0	0	0	0	0	0		20	0	0		0	0	0	0	0	0	0	0	0	0		20	95.146	0.373415		-0.47	1.31978		20	0		20	0
3.15363	6.41314	1.20912	5.36749	0.732441	6.30105	3.64118	0.720189	36.0835	7.89581		2.99756	14.9455	0.144194	23.5884	0.912362	1.54342	10.4344	1.62497	12.1858	1.92975		21	0	0		5	4.85437	6.25	2.59259	12.2581	1.43885	14.2857	6.34921	27.5449	2.85714		21	94.7715	0.21329		-0.45	1.31826		21	0		21	0
0	0	0	0	0	0	0	0	0	0		0	0	0	0	0	0	0	0	0	0		22	0	0		0	0	0	0	0	0	0	0	0	0		22	94.2185	0.650809		-0.44	1.31674		22	0		22	0
8.74614	1.25732	6.43768	2.52779	20.3675	7.22664	4.51363	2.08665	11.5665	58.298		4.7971	1.84147	5.29914	4.49114	35.6882	18.0152	5.90467	1.82992	7.0256	34.6118		23	0	0		8.75	4.85437	6.25	0.925926	2.58065	1.43885	5.95238	4.7619	2.39521	26.4286		23	92.841	0.189985		-0.43	1.31522		23	0		23	0
0	0	0	0	0	0	0	0	0	0		0	0	0	0	0	0	0	0	0	0		24	0	0		0	0	0	0	0	0	0	0	0	0		24	93.487	0.725967		-0.42	1.31371		24	0		24	0
1.71704	0.370701	0.965702	0.818955	1.99306	0.709812	0.36631	0.438737	0.487147	0.859054		0.642903	0.665128	0.836894	2.48744	2.14387	0.0882235	0.731544	0.511274	1.51486	0.655187		25	0	0		12.5	4.85437	3.125	0.37037	4.51613	3.59712	2.38095	3.1746	13.1737	9.28571		25	92.8115	0.252173		-0.4	1.3122		25	0		25	0
0	0	0	0	0	0	0	0	0	0		0	0	0	0	0	0	0	0	0	0		26	0	0		0	0	0	0	0	0	0	0	0	0		26	92.14	0.37052		-0.39	1.31069		26	0		26	0
0.0578544	0.136871	0.359044	1.23804	0.143139	0.1413	0.289118	0.617663	0.932399	0.0533286		0.0673262	0.23024	0.163471	3.55599	0.0210948	0.155217	0.509432	0.709937	1.41011	0.0478567		27	0	0		1.25	1.94175	3.125	0.185185	0.645161	1.43885	1.19048	1.5873	4.19162	2.85714		27	92.108	0.65986		-0.38	1.30918		27	0		27	0
0	0	0	0	0	0	0	0	0	0		0	0	0	0	0	0	0	0	0	0		28	0	0		0	0	0	0	0	0	0	0	0	0		28	92.7265	0.263346		-0.36	1.30768		28	0		28	0
																						29	0	0													29	91.3645	0.27852		-0.35	1.30617		29	0		29	0
																						30	0	0													30	90.301	0.5535		-0.34	1.30467		30	0		30	0
																						31	0	0													31	91.5335	0.0400148		-0.33	1.30317		31	0		31	0
																						32	0	0													32	92.8545	0.433993		-0.31	1.30167		32	0		32	0
																						33	0	0													33	92.3785	0.886152		-0.3	1.30017		33	0		33	0
																						34	0	0													34	90.431	0.277437		-0.29	1.29867		34	0		34	0
																						35	0	0													35	89.91	0.219753		-0.28	1.29718		35	0		35	0
																						36	0	0													36	89.884	0.691313		-0.26	1.29569		36	0		36	0
																						37	0	0													37	90.6325	0.227988		-0.25	1.2942		37	0		37	0
																						38	0	0													38	89.493	0.862208		-0.24	1.29271		38	0		38	0
																						39	0	0													39	90.181	0.568244		-0.23	1.29122		39	0		39	0
																						40	0	0													40	88.9015	1.01497		-0.21	1.28973		40	0		40	0
																						41	0	0													41	89.8925	0.341129		-0.2	1.28825		41	0		41	0
																						42	0	0													42	87.9015	0.650175		-0.19	1.28677		42	0		42	0
																						43	0	0													43	89.422	0.457356		-0.18	1.28529		43	0		43	0
																						44	0	0													44	89.2035	0.979678		-0.16	1.28381		44	0		44	0
																						45	0	0													45	89.8145	0.344629		-0.15	1.28233		45	0		45	0.5
																						46	0	0													46	87.8435	0.522339		-0.14	1.28086		46	0		46	0
																						47	0	0													47	86.9445	0.343959		-0.12	1.27938		47	0		47	0
																						48	0	0													48	87.6115	0.794205		-0.11	1.27791		48	0		48	0
																						49	0	0													49	88.4125	0.32148		-0.1	1.27644		49	0		49	0
																						50	0	0													50	86.6415	0.415553		-0.09	1.27497		50	0.5		50	0
																						51	0	0													51	88.468	0.406821		-0.08	1.2735		51	0		51	0
																						52	2	0													52	87.927	0.239997		-0.07	1.27204		52	0		52	0
																						53	0	0													53	87.5045	0.829611		-0.05	1.27057		53	0		53	0
																						54	0	0													54	85.5075	0.693223		-0.04	1.26911		54	0		54	0
																						55	0	0													55	86.3925	0.289234		-0.03	1.26765		55	0		55	0
																						56	0	0													56	88.165	0.544809		-0.02	1.26619		56	0		56	0
																						57	0	0													57	88.525	1.57556		-0.01	1.26474		57	0		57	0
																						58	0	1													58	84.789	1.41881		0	1.26328		58	0		58	0
																						59	0	0													59	84.404	1.29664		0.01	1.26183		59	0		59	0
																						60	1	1													60	86.416	1.10895		0.02	1.26038		60	0		60	0
																						61	1	1													61	87.149	1.54337		0.03	1.25893		61	0		61	0
																						62	0	1													62	86.281	0.943925		0.04	1.25748		62	0		62	0
																						63	0	0													63	86.0425	2.00033		0.05	1.25603		63	0		63	0
																						64	0	2													64	85.9715	1.61231		0.06	1.25458		64	0		64	0
																						65	0	1													65	85.7005	1.46333		0.07	1.25314		65	0		65	0
																						66	0	1													66	83.0145	1.17387		0.09	1.2517		66	0		66	0
																						67	0	1													67	84.047	0.687995		0.1	1.25026		67	0		67	0
																						68	1	1													68	85.4425	2.42869		0.11	1.24882		68	0		68	0
																						69	2	1													69	85.469	2.2452		0.12	1.24738		69	0		69	0
																						70	1	0													70	84.04	1.4189		0.13	1.24595		70	0		70	0
																						71	0	3													71	82.71	1.09494		0.14	1.24451		71	0		71	0
																						72	0	2													72	83.6175	2.11303		0.15	1.24308		72	0		72	0
																						73	1	4													73	83.748	1.39057		0.16	1.24165		73	0		73	0
																						74	2	2													74	82.113	2.21537		0.17	1.24022		74	0		74	0
																						75	3	0													75	82.9095	1.55155		0.18	1.2388		75	0		75	0
																						76	0	1													76	82.392	2.89898		0.19	1.23737		76	0		76	0
																						77	0	0													77	83.4215	1.98262		0.2	1.23595		77	0		77	0
																						78	2	1													78	80.7095	1.26102		0.21	1.23453		78	0		78	0
																						79	0	2													79	81.2445	1.34054		0.22	1.2331		79	0		79	0
																						80	1	1													80	82.1225	2.64965		0.23	1.23169		80	0		80	0
																						81	3	0													81	84.171	2.5778		0.24	1.23027		81	0		81	0
																						82	0	1													82	81.076	1.96189		0.25	1.22885		82	0		82	0
																						83	4	1													83	80.6695	1.82034		0.26	1.22744		83	0		83	0
																						84	2	0													84	80.806	1.79847		0.27	1.22603		84	0		84	0
																						85	0	2													85	82.259	1.69074		0.28	1.22462		85	0		85	0.25
																						86	0	1													86	81.4065	2.4324		0.29	1.22321		86	0		86	0
																						87	0	0													87	82.0955	2.69874		0.3	1.2218		87	0		87	0
																						88	0	0													88	81.3295	2.00664		0.31	1.22039		88	0		88	0
																						89	2	4													89	80.58	1.50612		0.32	1.21899		89	0		89	0
																						90	0	2													90	77.02	1.2877		0.33	1.21759		90	0.25		90	0.25
																						91	0	11													91	78.9995	1.27786		0.34	1.21619		91	0		91	0
																						92	0	21													92	79.395	2.04911		0.35	1.21479		92	0		92	0
																						93	0	31													93	81.008	1.5792		0.36	1.21339		93	0		93	0
																						94	0	43													94	78.5655	1.27792		0.37	1.21199		94	0		94	0
																						95	0	76													95	78.4905	1.89568		0.38	1.2106		95	0.25		95	0
																						96	0	90													96	79.1065	0.73063		0.39	1.20921		96	0		96	0
																						97	5	70													97	80.2155	0.679862		0.4	1.20781		97	0		97	0
																						98	51	26													98	77.964	1.28025		0.41	1.20642		98	0		98	0
																						99	251	0													99	78.9915	1.11541		0.42	1.20504		99	0		99	0
																						100	74	3													100	79.7825	1.42193		0.42	1.20365		100	0		100	0
																																					101	78.3445	0.307723		0.43	1.20226		101	0		101	0
																																					102	76.434	0.570783		0.44	1.20088		102	0		102	0
																																					103	77.564	0.628605		0.45	1.1995		103	0		103	0
																																					104	79.255	0.48282		0.46	1.19812		104	0		104	0
																																					105	79.8825	1.49335		0.47	1.19674		105	0		105	0
																																					106	76.249	0.0841279		0.48	1.19536		106	0		106	0
																																					107	75.4925	0.467644		0.49	1.19399		107	0		107	0
																																					108	76.9825	0.912616		0.5	1.19261		108	0		108	0
																																					109	77.388	1.04324		0.51	1.19124		109	0		109	0
																																					110	75.851	0.728509		0.52	1.18987		110	0		110	0
																																									0.52	1.1885		111	0		111	0
																																									0.53	1.18713		112	0		112	0
																																									0.54	1.18577		113	0		113	0
																																									0.55	1.1844		114	0		114	0
																																									0.56	1.18304		115	0		115	0
																																									0.57	1.18168		116	0		116	0
																																									0.58	1.18032		117	0		117	0
																																									0.59	1.17896		118	0		118	0
																																									0.6	1.17761		119	0		119	0
																																									0.6	1.17625		120	0		120	0
																																									0.61	1.1749		121	0		121	0
																																									0.62	1.17355		122	0		122	0
																																									0.63	1.1722		123	0		123	0
																																									0.64	1.17085		124	0		124	0
																																									0.65	1.1695		125	0		125	0.125
																																									0.66	1.16815		126	0		126	0
																																									0.67	1.16681		127	0		127	0
																																									0.67	1.16547		128	0		128	0
																																									0.68	1.16413		129	0		129	0
																																									0.69	1.16279		130	0.125		130	0
																																									0.7	1.16145		131	0		131	0
																																									0.71	1.16011		132	0		132	0
																																									0.72	1.15878		133	0		133	0
																																									0.72	1.15744		134	0		134	0
																																									0.73	1.15611		135	0.5		135	0.125
																																									0.74	1.15478		136	0		136	0
																																									0.75	1.15345		137	0		137	0
																																									0.76	1.15213		138	0		138	0
																																									0.77	1.1508		139	0		139	0
																																									0.77	1.14948		140	0.125		140	0
																																									0.78	1.14815		141	0		141	0
																																									0.79	1.14683		142	0		142	0
																																									0.8	1.14551		143	0		143	0
																																									0.81	1.14419		144	0		144	0
																																									0.81	1.14288		145	0		145	0
																																									0.82	1.14156		146	0		146	0
																																									0.83	1.14025		147	0		147	0
																																									0.84	1.13894		148	0		148	0
																																									0.85	1.13763		149	0		149	0
																																									0.86	1.13632		150	0		150	0
																																									0.86	1.13501		151	0		151	0
																																									0.87	1.1337		152	0		152	0
																																									0.88	1.1324		153	0		153	0
																																									0.89	1.1311		154	0		154	0
																																									0.89	1.1298		155	0		155	0
																																									0.9	1.1285		156	0		156	0
																																									0.91	1.1272		157	0		157	0
																																									0.92	1.1259		158	0		158	0
																																									0.92	1.1246		159	0		159	0
																																									0.93	1.12331		160	0		160	0
																																									0.94	1.12202		161	0		161	0
																																									0.94	1.12073		162	0		162	0
																																									0.95	1.11944		163	0		163	0
																																									0.96	1.11815		164	0		164	0
																																									0.96	1.11686		165	0		165	0.0625
																																									0.97	1.11558		166	0		166	0
																																									0.98	1.11429		167	0		167	0
																																									0.98	1.11301		168	0		168	0
																																									0.99	1.11173		169	0		169	0
																																									1	1.11045		170	0.0625		170	0.0625
																																									1	1.10917		171	0		171	0
																																									1.01	1.1079		172	0		172	0
																																									1.02	1.10662		173	0		173	0
																																									1.02	1.10535		174	0		174	0
																																									1.03	1.10408		175	0.0625		175	0.0625
																																									1.04	1.10281		176	0		176	0
																																									1.04	1.10154		177	0		177	0
																																									1.05	1.10027		178	0		178	0
																																									1.06	1.09901		179	0		179	0
																																									1.06	1.09774		180	0.5625		180	0.0625
																																									1.07	1.09648		181	0		181	0
																																									1.08	1.09522		182	0		182	0
																																									1.08	1.09396		183	0		183	0
																																									1.09	1.0927		184	0		184	0
																																									1.1	1.09144		185	0.0625		185	0
																																									1.1	1.09018		186	0		186	0
																																									1.11	1.08893		187	0		187	0
																																									1.11	1.08768		188	0		188	0
																																									1.12	1.08643		189	0		189	0
																																									1.13	1.08518		190	0		190	0
																																									1.13	1.08393		191	0		191	0
																																									1.14	1.08268		192	0		192	0
																																									1.14	1.08143		193	0		193	0
																																									1.15	1.08019		194	0		194	0
																																									1.16	1.07895
																																									1.16	1.07771
																																									1.17	1.07647
																																									1.17	1.07523
																																									1.18	1.07399
																																									1.18	1.07275
																																									1.19	1.07152
																																									1.2	1.07029
																																									1.2	1.06905
																																									1.21	1.06782
																																									1.21	1.0666
																																									1.22	1.06537
																																									1.22	1.06414
																																									1.23	1.06292
																																									1.23	1.0617
																																									1.24	1.06047
																																									1.24	1.05925
																																									1.25	1.05803
																																									1.26	1.05682
																																									1.26	1.0556
																																									1.27	1.05439
																																									1.27	1.05317
																																									1.28	1.05196
																																									1.28	1.05075
																																									1.29	1.04954
																																									1.29	1.04833
																																									1.3	1.04713
																																									1.3	1.04592
																																									1.31	1.04472
																																									1.31	1.04352
																																									1.32	1.04232
																																									1.32	1.04112
																																									1.33	1.03992
																																									1.33	1.03872
																																									1.34	1.03753
																																									1.34	1.03633
																																									1.35	1.03514
																																									1.35	1.03395
																																									1.36	1.03276
																																									1.36	1.03157
																																									1.37	1.03039
																																									1.37	1.0292
																																									1.38	1.02802
																																									1.38	1.02683
																																									1.39	1.02565
																																									1.39	1.02447
																																									1.4	1.02329
																																									1.4	1.02212
																																									1.41	1.02094
																																									1.41	1.01976
																																									1.42	1.01859
																																									1.42	1.01742
																																									1.43	1.01625
																																									1.43	1.01508
																																									1.44	1.01391
																																									1.44	1.01274
																																									1.45	1.01158
																																									1.45	1.01042
																																									1.46	1.00925
																																									1.46	1.00809
																																									1.47	1.00693
																																									1.47	1.00577
																																									1.47	1.00462
																																									1.48	1.00346
																																									1.48	1.00231
																																									1.49	1.00115
																																									1.49	1
																																									1.5	0.998849
																																									1.5	0.9977
																																									1.51	0.996552
																																									1.51	0.995405
																																									1.52	0.99426
																																									1.52	0.993116
																																									1.53	0.991973
																																									1.53	0.990832
																																									1.53	0.989692
																																									1.54	0.988553
																																									1.54	0.987416
																																									1.55	0.986279
																																									1.55	0.985145
																																									1.56	0.984011
																																									1.56	0.982879
																																									1.57	0.981748
																																									1.57	0.980618
																																									1.58	0.97949
																																									1.58	0.978363
																																									1.58	0.977237
																																									1.59	0.976113
																																									1.59	0.97499
																																									1.6	0.973868
																																									1.6	0.972747
																																									1.61	0.971628
																																									1.61	0.97051
																																									1.62	0.969393
																																									1.62	0.968278
																																									1.62	0.967164
																																									1.63	0.966051
																																									1.63	0.964939
																																									1.64	0.963829
																																									1.64	0.96272
																																									1.65	0.961612
																																									1.65	0.960506
																																									1.65	0.959401
																																									1.66	0.958297
																																									1.66	0.957194
																																									1.67	0.956093
																																									1.67	0.954993
																																									1.68	0.953894
																																									1.68	0.952796
																																									1.68	0.9517
																																									1.69	0.950605
																																									1.69	0.949511
																																									1.7	0.948418
																																									1.7	0.947327
																																									1.71	0.946237
																																									1.71	0.945148
																																									1.72	0.944061
																																									1.72	0.942975
																																									1.72	0.94189
																																									1.73	0.940806
																																									1.73	0.939723
																																									1.74	0.938642
																																									1.74	0.937562
																																									1.75	0.936483
																																									1.75	0.935406
																																									1.76	0.934329
																																									1.76	0.933254
																																									1.77	0.93218
																																									1.77	0.931108
																																									1.77	0.930037
																																									1.78	0.928966
																																									1.78	0.927897
																																									1.79	0.92683
																																									1.79	0.925763
																																									1.79	0.924698
																																									1.8	0.923634
																																									1.8	0.922571
																																									1.81	0.92151
																																									1.81	0.92045
																																									1.82	0.91939
																																									1.82	0.918333
																																									1.82	0.917276
																																									1.83	0.91622
																																									1.83	0.915166
																																									1.83	0.914113
																																									1.84	0.913061
																																									1.84	0.912011
																																									1.85	0.910961
																																									1.85	0.909913
																																									1.86	0.908866
																																									1.86	0.907821
																																									1.86	0.906776
																																									1.87	0.905733
																																									1.87	0.90469
																																									1.88	0.903649
																																									1.88	0.90261
																																									1.88	0.901571
																																									1.89	0.900534
																																									1.89	0.899498
																																									1.9	0.898463
																																									1.9	0.897429
																																									1.91	0.896396
																																									1.91	0.895365
																																									1.92	0.894335
																																									1.92	0.893305
																																									1.93	0.892278
																																									1.93	0.891251
																																									1.94	0.890225
																																									1.94	0.889201
																																									1.95	0.888178
																																									1.95	0.887156
																																									1.96	0.886135
																																									1.96	0.885116
																																									1.97	0.884097
																																									1.97	0.88308
																																									1.98	0.882064
																																									1.98	0.881049
																																									1.99	0.880035
																																									1.99	0.879023
																																									2	0.878011
																																									2	0.877001
																																									2.01	0.875992
																																									2.01	0.874984
																																									2.01	0.873977
																																									2.02	0.872971
																																									2.02	0.871967
																																									2.03	0.870964
																																									2.03	0.869961
																																									2.03	0.86896
																																									2.04	0.867961
																																									2.04	0.866962
																																									2.05	0.865964
																																									2.05	0.864968
																																									2.05	0.863973
																																									2.06	0.862979
																																									2.06	0.861986
																																									2.06	0.860994
																																									2.07	0.860003
																																									2.07	0.859014
																																									2.07	0.858025
																																									2.08	0.857038
																																									2.08	0.856052
																																									2.08	0.855067
																																									2.09	0.854083
																																									2.09	0.8531
																																									2.09	0.852119
																																									2.1	0.851138
																																									2.1	0.850159
																																									2.1	0.84918
																																									2.11	0.848203
																																									2.11	0.847227
																																									2.11	0.846253
																																									2.12	0.845279
																																									2.12	0.844306
																																									2.12	0.843335
																																									2.13	0.842364
																																									2.13	0.841395
																																									2.13	0.840427
																																									2.14	0.83946
																																									2.14	0.838494
																																									2.14	0.837529
																																									2.15	0.836566
																																									2.15	0.835603
																																									2.15	0.834642
																																									2.16	0.833681
																																									2.16	0.832722
																																									2.16	0.831764
																																									2.17	0.830807
																																									2.17	0.829851
																																									2.17	0.828896
																																									2.17	0.827942
																																									2.18	0.82699
																																									2.18	0.826038
																																									2.18	0.825087
																																									2.19	0.824138
																																									2.19	0.82319
																																									2.19	0.822243
																																									2.2	0.821297
																																									2.2	0.820352
																																									2.2	0.819408
																																									2.21	0.818465
																																									2.21	0.817523
																																									2.21	0.816582
																																									2.21	0.815643
																																									2.22	0.814704
																																									2.22	0.813767
																																									2.22	0.812831
																																									2.23	0.811895
																																									2.23	0.810961
																																									2.23	0.810028
																																									2.24	0.809096
																																									2.24	0.808165
																																									2.24	0.807235
																																									2.25	0.806306
																																									2.25	0.805378
																																									2.25	0.804452
																																									2.26	0.803526
																																									2.26	0.802602
																																									2.26	0.801678
																																									2.26	0.800756
																																									2.27	0.799834
																																									2.27	0.798914
																																									2.27	0.797995
																																									2.28	0.797076
																																									2.28	0.796159
																																									2.28	0.795243
																																									2.29	0.794328
																																									2.29	0.793414
																																									2.29	0.792501
																																									2.3	0.791589
																																									2.3	0.790679
																																									2.3	0.789769
																																									2.31	0.78886
																																									2.31	0.787952
																																									2.31	0.787046
																																									2.31	0.78614
																																									2.32	0.785236
																																									2.32	0.784332
																																									2.32	0.78343
																																									2.33	0.782528
																																									2.33	0.781628
																																									2.33	0.780728
																																									2.34	0.77983
																																									2.34	0.778933
																																									2.34	0.778037
																																									2.35	0.777141
																																									2.35	0.776247
																																									2.35	0.775354
																																									2.35	0.774462
																																									2.36	0.773571
																																									2.36	0.772681
																																									2.36	0.771792
																																									2.37	0.770903
																																									2.37	0.770016
																																									2.37	0.76913
																																									2.38	0.768245
																																									2.38	0.767361
																																									2.38	0.766479
																																									2.39	0.765597
																																									2.39	0.764716
																																									2.39	0.763836
																																									2.39	0.762957
																																									2.4	0.762079
																																									2.4	0.761202
																																									2.4	0.760326
																																									2.41	0.759451
																																									2.41	0.758578
																																									2.41	0.757705
																																									2.42	0.756833
																																									2.42	0.755962
																																									2.42	0.755092
																																									2.43	0.754223
																																									2.43	0.753356
																																									2.43	0.752489
																																									2.44	0.751623
																																									2.44	0.750758
																																									2.44	0.749894
																																									2.44	0.749031
																																									2.45	0.74817
																																									2.45	0.747309
																																									2.45	0.746449
																																									2.46	0.74559
																																									2.46	0.744732
																																									2.46	0.743875
																																									2.47	0.743019
																																									2.47	0.742164
																																									2.47	0.74131
[truncated: 10 more columns]
